# Supplementary material for: High Antioxidant Activity Facilitates Maintenance of Cell Division in Leaves of Drought Tolerant Maize Hybrids
Source: Front Plant Sci. 2017 Feb 2;8:84. doi: 10.3389/fpls.2017.00084 (PMC5288369; doi:10.3389/fpls.2017.00084)
Supplement: Supplementary file 1 [file Table1.xlsx]

## Sheet: Sheet1
Kinematic analysis of the effect of drought stress on cell division and cell expansion during the steady-state growth of the fifth leaf of thirteen maize hybrids and the reference inbred line B73.
Presented data are averages of at least 5 individual plants for each line.
Maize lines: South African hybrids (AF), Western- European hybrids (EU), Egyptian hybrids (EG), drought-tolerant lines (t);
Parameters: Leaf Length (LL), Leaf Elongation Rate (LER), Mature cell length (Lmat), Cell production rate (P), Cell division rate (D), Cell cycle duration (Tc),Time in division zone (Tdiv), Length of the meristem (Lmer), Number of cells in the meristem (Nmer), Cell elongation rate (Rel), Time in elongation zone (Tel), Length of the cells leaving meristem (Ldiv), Number of cells in the elongation …
	LL (mm)					LER (mm/h)					Lmat (µm)					P (cells/h)					Nmer					D (cell/cell/h)					Tc (h)					Tdiv (h)					Lmer (mm)					Rel (µm/µm/h)
	control	mild stress	severe stress	% change mild	%change severe	control	mild stress	severe stress	% change mild	%change severe	control	mild stress	severe stress	% change mild	%change severe	control	mild stress	severe stress	% change mild	%change severe	control	mild stress	severe stress	% change mild	%change severe	control	mild stress	severe stress	% change mild	%change severe	control	mild stress	severe stress	% change mild	%change severe	control	mild stress	severe stress	% change mild	%change severe	control	mild stress	severe stress	% change mild	%change severe	control	mild stress	severe stress	% change mild
tAF1	953.7	778.625	521.525	-18.3574	-45.3156	3.00833	2.29167	1.45833	-23.8227	-51.5235	133.14	117.567	110.809	-11.6968	-16.7726	23.7878	18.9698	13.6968	-20.2539	-42.421	676.896	705.712	734.826	4.25715	8.55818	0.0351441	0.0268156	0.0186519	-23.6983	-46.9274	19.7233	26.119	37.3621	32.427	89.431	44.4359	53.1755	83.0947	19.668	86.999	15.1998	14.0024	13.3851	-7.87729	-11.9385	0.0377865	0.0294287	0.0194597	-22.1186
tAF3	969.5	810	487.9	-16.4518	-49.6751	2.79167	2.27083	1.43333	-18.6567	-48.6567	132.237	116.854	102.832	-11.6328	-22.2371	24.6205	25.1586	6.72893	2.18559	-72.6694	872.016	747.69	751.754	-14.2572	-13.7912	0.0283881	0.0342929	0.00909542	20.8004	-67.9604	24.8574	20.2903	81.5688	-18.3732	228.147	41.5004	54.4406	204.394	31.1811	392.512	17.6358	16.303	13.2276	-7.55709	-24.9957	0.0407914	0.0331214	0.00716221	-18.803
average	961.6	794.312	504.712	-17.4046	-47.4954	2.9	2.28125	1.44583	-21.2397	-50.0901	132.689	117.211	106.82	-11.6648	-19.5048	24.2042	22.0642	10.2129	-9.03418	-57.5452	774.456	726.701	743.29	-5.00003	-2.6165	0.0317661	0.0305542	0.0138737	-1.44899	-57.4439	22.2904	23.2047	59.4654	7.02692	158.789	42.9681	53.8081	143.745	25.4245	239.756	16.4178	15.1527	13.3064	-7.71719	-18.4671	0.0392889	0.031275	0.0133109	-20.4608
SE	7.9	15.6875	16.8125	0.952835	2.17974	0.108333	0.0104167	0.0125	2.583	1.43341	0.451132	0.356046	3.98849	0.0320016	2.73222	0.416374	3.09441	3.48392	11.2198	15.1242	97.5599	20.989	8.46428	9.25719	11.1747	0.00337803	0.00373867	0.00477824	22.2493	10.5165	2.56702	2.91437	22.1033	25.4001	69.358	1.46777	0.632541	60.6498	5.75655	152.757	1.21799	1.15028	0.0787917	0.160096	6.5286	0.00150242	0.00184635	0.00614872	1.65781
tEU1	977	782.25	495.5	-19.9335	-49.2835	3.325	2.63333	2.10417	-20.802	-36.7168	131.093	126.735	113.25	-3.32454	-13.6115	27.1926	24.658	15.8548	-9.32085	-41.6942	583.099	572.425	656.467	-1.83048	12.5826	0.0473837	0.043496	0.0243686	-8.20462	-48.5718	14.8632	16.0557	28.8295	8.02287	93.965	55.3817	59.2083	88.1402	6.90947	59.1503	10.7689	10.6169	10.9598	-1.41077	1.77274	0.0357477	0.0331924	0.0209973	-7.14821
tEU4	1034.25	805.583	452.833	-22.1094	-56.2163	2.80833	2.2	1.5	-21.6617	-46.5875	150.209	133.053	112.197	-11.4216	-25.3061	21.6936	21.6581	10.0305	-0.163683	-53.7631	549.781	526.112	524.778	-4.30511	-4.54781	0.0394619	0.0414796	0.0192389	5.11293	-51.2469	17.5897	16.8543	36.2039	-4.18079	105.825	57.8554	52.4769	118.626	-9.29644	105.038	15.433	14.6616	12.5021	-4.99835	-18.9909	0.0351981	0.0355703	0.0142616	1.05766
average	1005.62	793.917	474.167	-21.0214	-52.7499	3.06667	2.41667	1.80208	-21.2319	-41.6522	140.651	129.894	112.723	-7.37308	-19.4588	24.4431	23.1581	12.9427	-4.74226	-47.7287	566.44	549.269	590.623	-3.0678	4.01737	0.0434228	0.0424878	0.0218038	-1.54584	-49.9093	16.2265	16.455	32.5167	1.92104	99.8947	56.6186	55.8426	103.383	-1.19348	82.0944	13.1009	12.6392	11.7309	-3.20456	-8.60906	0.0354729	0.0343813	0.0176295	-3.04527
SE	28.625	11.6667	21.3333	1.08797	3.46637	0.258333	0.216667	0.302083	0.429858	4.93537	9.55802	3.15897	0.526196	4.04854	5.84732	2.74947	1.49993	2.91219	4.57858	6.03444	16.6588	23.1564	65.8446	1.23731	8.56518	0.00396087	0.00100822	0.00256483	6.65877	1.33754	1.36324	0.399317	3.68724	6.10183	5.92977	1.23687	3.36567	15.2429	8.10296	22.944	2.33205	2.02232	0.771175	1.79379	10.3818	0.000274807	0.00118899	0.00336781	4.10293
tEG1	769	681.5	508.7	-11.3784	-33.8492	2.60833	2.21875	1.71875	-14.9361	-34.1054	145.835	154.473	133.613	5.92324	-8.38072	23.6128	15.5139	12.4798	-34.2986	-47.1479	547.677	498.406	479.731	-8.99639	-12.4062	0.0434357	0.0311491	0.0314513	-28.2869	-27.5912	16.2962	22.2959	27.9833	36.8164	71.7165	148.109	199.779	252.817	34.8862	70.6964	12.2233	12.0593	10.3225	-1.34151	-15.5506	0.0484588	0.0570612	0.0297289	17.7521
tEG2	856.2	701.233	527.25	-18.0994	-38.4198	2.96667	2.39583	1.60833	-19.2416	-45.7865	141.163	136.488	118.593	-3.31147	-15.9883	19.8756	20.8619	11.7756	4.96271	-40.7532	509.59	424.677	350.603	-16.6629	-31.1989	0.0409286	0.0605435	0.0376628	47.9246	-7.97932	18.2515	14.4481	20.6869	-20.8389	13.3433	164.96	129	176.227	-21.7991	6.8301	10.7032	8.83274	6.29178	-17.4755	-41.2158	0.0422029	0.041812	0.025107	-0.92624
average	812.6	691.367	517.975	-14.7389	-36.1345	2.7875	2.30729	1.66354	-17.0888	-39.946	143.499	145.481	126.103	1.30588	-12.1845	21.7442	18.1879	12.1277	-14.6679	-43.9505	528.633	461.542	415.167	-12.8296	-21.8026	0.0421822	0.0458463	0.0345571	9.81885	-17.7852	17.2739	18.372	24.3351	7.98873	42.5299	156.535	164.389	214.522	6.54353	38.7633	11.4632	10.446	8.30715	-9.40852	-28.3832	0.0453309	0.0494366	0.0274179	8.41291
SE	43.6	9.86667	9.275	3.36047	2.2853	0.179167	0.0885417	0.0552083	2.15274	5.84054	2.33601	8.99238	7.50979	4.61736	3.8038	1.8686	2.674	0.352107	19.6307	3.19734	19.0435	36.8641	64.5638	3.83324	9.39635	0.00125356	0.0146972	0.00310574	38.1057	9.80592	0.977656	3.92389	3.6482	28.8277	29.1866	8.42563	35.3891	38.2948	28.3427	31.9332	0.760075	1.6133	2.01537	8.06701	12.8326	0.00312794	0.00762461	0.00231096	9.33915
AF2	1015.35	758.125	471.875	-25.3336	-53.5259	3.08333	2.31667	1.4375	-24.8649	-53.3784	137.854	129.749	103.614	-5.87983	-24.8377	23.8972	21.0241	8.61077	-12.0226	-63.9674	939.92	818.784	702.207	-12.888	-25.2907	0.0254264	0.0257189	0.0115355	1.15024	-54.632	27.261	27.009	69.252	-0.924452	154.033	41.9584	47.4764	166.764	13.1511	297.451	19.1217	16.0773	11.8344	-15.9211	-38.1103	0.0419615	0.0353572	0.0116654	-15.7389
AF4	993.375	854.625	472.375	-13.9675	-52.4475	2.86458	2.44792	1.25	-14.5455	-56.3636	152.021	134.569	111.914	-11.4802	-26.3823	21.0231	18.7638	12.6585	-10.7469	-39.7877	859.722	813.76	589.04	-5.34619	-31.4849	0.0244634	0.0230134	0.0214901	-5.92712	-12.1543	28.3343	30.1357	32.2543	6.35754	13.8349	40.3047	50.014	92.2319	24.0896	128.836	18.5477	15.6492	11.1931	-15.627	-39.6522	0.0406929	0.0348898	0.0177657	-14.2608
average	1004.36	806.375	472.125	-19.6506	-52.9867	2.97396	2.38229	1.34375	-19.7052	-54.871	144.938	132.159	107.764	-8.68001	-25.61	22.4601	19.894	10.6346	-11.3847	-51.8776	899.821	816.272	645.624	-9.11708	-28.3878	0.0249449	0.0243662	0.0165128	-2.38844	-33.3931	27.7976	28.5723	50.7531	2.71655	83.9341	41.1316	48.7452	129.498	18.6203	213.144	18.8347	15.8633	11.5137	-15.7741	-38.8812	0.0413272	0.0351235	0.0147155	-14.9998
SE	10.9875	48.25	0.25	5.68305	0.539207	0.109375	0.065625	0.09375	5.15971	1.49263	7.08346	2.41011	4.15	2.80018	0.772321	1.43704	1.13018	2.02386	0.637849	12.0899	40.0991	2.5119	56.5839	3.77089	3.09707	0.000481509	0.00135273	0.00497729	3.53868	21.2388	0.536659	1.56335	18.4988	3.641	70.0992	0.826841	1.2688	37.2662	5.46928	84.3074	0.287047	0.214075	0.32065	0.147034	0.770971	0.000634295	0.000233719	0.00305015	0.739058
EU2	961.75	807.625	458.825	-16.0255	-52.2927	3.025	2.20833	0.858333	-26.9972	-71.6253	139.176	147.786	124.518	6.18665	-10.532	25.3314	19.3353	7.61001	-23.6707	-69.9582	608.041	628.747	647.863	3.40538	6.54922	0.042448	0.0311377	0.0120641	-26.645	-71.5791	16.6172	22.4137	60.2973	34.8826	262.86	54.438	71.6706	162.698	31.6553	198.868	13.5945	13.4725	7.11988	-0.897032	-47.6266	0.0371573	0.0367283	0.0295461	-1.15451
EU3	1058.12	872.5	537.375	-17.5428	-49.2144	2.55	2.03333	1.20833	-20.2614	-52.6144	159.51	126.958	140.419	-20.4075	-11.9686	21.5915	12.0244	11.2902	-44.3094	-47.7098	551.512	519.55	653.99	-5.79522	18.5814	0.0392265	0.0178118	0.0173495	-54.5923	-55.771	17.7181	22.6227	40.2553	27.6811	127.199	53.2911	55.0394	90.8662	3.28059	70.5091	13.0207	9.74134	9.8078	-25.186	-24.6756	0.0348151	0.0299475	0.0217956	-13.9815
average	1009.94	840.062	498.1	-16.7841	-50.7536	2.7875	2.12083	1.03333	-23.6293	-62.1199	149.343	137.372	132.468	-7.11043	-11.2503	23.4614	15.6798	9.45012	-33.9901	-58.834	579.776	574.149	650.927	-1.19492	12.5653	0.0408372	0.0244748	0.0147068	-40.6187	-63.6751	17.1676	22.5182	50.2763	31.2819	195.03	53.8646	63.355	126.782	17.4679	134.689	13.3076	11.6069	8.46384	-13.0415	-36.1511	0.0359862	0.0333379	0.0256709	-7.56798
SE	48.1875	32.4375	39.275	0.758674	1.53914	0.2375	0.0875	0.175	3.3679	9.50548	10.1672	10.414	7.9506	13.2971	0.718294	1.86995	3.65542	1.84011	10.3194	11.1242	28.2644	54.5981	3.06399	4.6003	6.01609	0.00161075	0.00666293	0.00264269	13.9736	7.90404	0.550436	0.104457	10.021	3.60075	67.8308	0.573458	8.31558	35.9159	14.1873	64.1796	0.286857	1.86559	1.34396	12.1445	11.4755	0.00117109	0.00339043	0.00387526	6.41347
EG3	1030.16	882.5	593.562	-14.3336	-42.3815	3.25833	2.525	1.36458	-22.5064	-58.1202	137.609	132.51	103.515	-3.70552	-24.7761	22.7219	16.2277	6.03336	-28.5816	-73.447	1170.77	862.647	545.213	-26.3181	-53.4313	0.020097	0.0189251	0.012387	-5.83132	-38.3642	35.8766	37.1982	78.592	3.68367	119.062	366.693	362.918	722.724	-1.02972	97.0921	18.7193	13.2307	8.2735	-29.3207	-55.8024	0.0468819	0.038255	0.0106416	-18.4013
EG4	970.6	822	367.8	-15.3101	-62.1059	3.08333	2.38542	1.44167	-22.6351	-53.2432	145.124	132.812	121.167	-8.4842	-16.5085	24.5983	21.6579	11.696	-11.9538	-52.452	844.527	612.29	205.31	-27.4991	-75.6893	0.0337583	0.0366107	0.0577302	8.44969	71.0106	23.5316	20.3447	12.6094	-13.5431	-46.4149	230.832	189.178	97.063	-18.0452	-57.9508	16.9551	14.3203	4.96549	-15.54	-70.7139	0.0486717	0.049741	0.0271775	2.19712
EG5	953.5	768.1	374.25	-19.4442	-60.7499	3.20833	2.26667	1.23333	-29.3506	-61.5584	135.157	117.401	115.182	-13.1374	-14.7791	24.4166	22.2391	8.67244	-8.91827	-64.4814	816.967	669.732	463.197	-18.0222	-43.3028	0.031271	0.0349792	0.0190914	11.8582	-38.9486	23.3071	21.124	39.0321	-9.36653	67.469	226.37	199.098	346.745	-12.0473	53.1765	15.3427	13.0563	8.3122	-14.9022	-45.8232	0.0447794	0.0467461	0.0166498	4.39196
average	984.753	824.2	445.204	-16.3626	-55.0791	3.18333	2.39236	1.34653	-24.8307	-57.6406	139.297	127.574	113.288	-8.44239	-18.6879	23.9123	20.0415	8.8006	-16.4845	-63.4601	944.089	714.89	404.574	-23.9464	-57.4745	0.0283754	0.0301717	0.0297362	4.82553	-2.10076	27.5718	26.2223	43.4112	-6.40865	46.7053	274.632	250.398	388.844	-10.3741	30.7726	17.0057	13.5358	7.18373	-19.9209	-57.4465	0.0467776	0.044914	0.0181563	-3.9374
SE	23.2334	33.0428	74.2025	1.56634	6.36087	0.0520416	0.0746552	0.0608145	2.26027	2.41234	2.9986	5.08741	5.18293	2.72284	3.08477	0.597474	1.9143	1.63592	6.11165	6.0822	113.621	75.7169	102.406	2.98169	9.56525	0.00420102	0.00564298	0.0141302	5.41852	36.5561	4.15294	5.49256	19.173	5.1882	48.8842	46.0489	56.3327	181.835	4.98269	46.1376	0.975071	0.39548	1.10918	4.70347	7.2322	0.00112481	0.00343993	0.00483258	7.25964
B73	727	603	436	-17.0564	-40.0275	2.96398	2.22785	1.21998	-24.8358	-58.8397	134	126	117	-5.97015	-12.6866	22	17	9	-22.7273	-59.0909	867	685	591	-20.9919	-31.8339	0.029	0.026	0.016	-10.3448	-44.8276	26	28	48	7.69231	84.6154	253	267	437	5.5336	72.7273	13	10	10	-23.0769	-23.0769	0.04	0.032	0.024	-20
	LL (mm)					LER (mm/h)					Lmat (µm)					P (cells/h)					Nmer					D (cell/cell/h)					Tc (h)					Tdiv (h)					Lmer (mm)					Rel (µm/µm/h)
	control	mild stress	severe stress	% change mild	%change severe	control	mild stress	severe stress	% change mild	%change severe	control	mild stress	severe stress	% change mild	%change severe	control	mild stress	severe stress	% change mild	%change severe	control	mild stress	severe stress	% change mild	%change severe	control	mild stress	severe stress	% change mild	%change severe	control	mild stress	severe stress	% change mild	%change severe	control	mild stress	severe stress	% change mild	%change severe	control	mild stress	severe stress	% change mild	%change severe	control	mild stress	severe stress	% change mild
drought-tolerant hybrids	926.608	759.865	498.951	-17.7216	-45.4599	2.91806	2.33507	1.63715	-19.8535	-43.8961	138.946	130.862	115.216	-5.91067	-17.0494	23.4638	21.1367	11.7611	-9.48146	-49.7415	623.176	579.171	583.027	-6.96582	-6.80057	0.0391237	0.0396294	0.0234115	2.27467	-41.7128	18.5969	19.3439	38.7724	5.64556	100.405	85.3738	91.3467	153.883	10.2582	120.204	13.6606	12.746	11.1148	-6.77675	-18.4865	0.0400309	0.0383643	0.0194528	-5.03105
SE	39.3689	22.3871	11.0549	1.4893	3.32907	0.10001	0.0659388	0.102943	1.23709	2.82287	3.26406	5.72701	4.22546	2.8872	2.47153	1.02271	1.47461	1.28245	6.22773	4.99242	54.8944	50.8801	64.5469	3.21832	6.56314	0.0027159	0.00490021	0.00413791	11.7666	8.54682	1.42396	1.79343	8.91154	10.115	28.8167	22.7503	24.8583	27.9373	9.22699	56.1298	1.1617	1.12869	1.08714	2.43435	5.83431	0.00202538	0.00409614	0.00325556	5.94173
other hybrids	997.551	823.639	468.009	-17.4225	-53.2454	3.01042	2.3119	1.25625	-23.023	-58.1291	143.779	131.683	117.19	-8.12972	-18.5406	23.3686	18.7532	9.51019	-20.029	-58.8291	827.352	703.644	543.832	-13.209	-29.1526	0.0309558	0.0268853	0.0216639	-10.2197	-28.6341	24.6637	25.8354	47.4703	6.96728	99.7205	144.841	139.342	239.87	5.8649	112.569	16.4717	13.6497	8.78662	-16.7706	-46.0577	0.0421371	0.0388093	0.0193203	-8.13541
SE	14.6509	18.5472	30.6774	1.50063	2.53886	0.0905973	0.0616656	0.0756189	1.82012	2.55361	3.40139	3.44911	4.90935	3.15008	2.51488	0.613731	1.36049	0.913756	4.91563	4.68729	78.1093	48.7121	63.8422	4.34289	12.4679	0.00308246	0.00284614	0.00618532	8.78535	18.0332	2.4979	2.30609	8.69811	6.84737	37.9428	49.1176	44.7601	87.3231	6.8957	42.6801	0.95219	0.789447	0.899608	3.40633	5.49197	0.00190689	0.002641	0.00274251	3.60993
African hybrids	982.981	800.344	488.419	-18.5276	-50.241	2.93698	2.33177	1.39479	-20.4724	-52.4806	138.813	124.685	107.292	-10.1724	-22.5574	23.3322	20.9791	10.4237	-10.2094	-54.7114	837.138	771.487	694.457	-7.05856	-15.5022	0.0283555	0.0274602	0.0151932	-1.91872	-45.4185	25.044	25.8885	55.1093	4.87173	121.362	42.0499	51.2766	136.621	22.0224	226.45	17.6262	15.508	12.4101	-11.7456	-28.6742	0.0403081	0.0331993	0.0140132	-17.7303
SE	13.5244	21.0036	11.6454	2.44019	1.83118	0.0663751	0.0398327	0.0485727	2.39694	1.61818	4.57163	4.42829	2.3656	1.43158	2.10943	0.791543	1.48367	1.64938	4.63775	8.07226	56.2496	27.2589	36.6123	4.2503	8.81803	0.00241203	0.00241363	0.00291797	9.20142	11.9087	1.91671	2.05522	12.0327	10.5492	45.6911	0.86838	1.57196	29.3503	3.79032	71.6431	0.864741	0.51984	0.53475	2.32752	6.4754	0.000888525	0.00134592	0.00283127	1.74191
European hybrids	1007.78	816.99	486.133	-18.9028	-51.7517	2.92708	2.26875	1.41771	-22.4306	-51.886	144.997	133.633	122.596	-7.24176	-15.3546	23.9523	19.419	11.1964	-19.3662	-53.2813	573.108	561.709	620.775	-2.13136	8.29134	0.04213	0.0334813	0.0182553	-21.0823	-56.7922	16.6971	19.4866	41.3965	16.6015	147.462	55.2416	59.5988	115.083	8.13723	108.392	13.2043	12.1231	10.0974	-8.12304	-22.3801	0.0357295	0.0338596	0.0216502	-5.30663
SE	22.9155	19.3779	19.5108	1.3377	1.65214	0.164372	0.128036	0.263745	1.54927	7.35046	6.22493	4.93948	6.56278	5.67506	3.37631	1.38673	2.69486	1.7304	9.61916	6.08038	13.9363	25.2543	32.0499	2.01856	4.93439	0.00189849	0.00588283	0.00254118	12.9289	5.14799	0.658826	1.75839	6.72951	8.9557	39.0758	0.970474	4.25626	17.3015	8.57383	31.6979	0.961086	1.16211	1.13563	5.76034	10.1551	0.000512954	0.00149739	0.00312762	3.3713
Egyptian hybrids	915.892	771.067	474.312	-15.7131	-47.5012	3.025	2.35833	1.47333	-21.734	-50.5628	140.978	134.737	118.414	-4.54308	-16.0865	23.045	19.3001	10.1315	-15.7579	-55.6563	777.907	613.55	408.811	-19.4997	-43.2057	0.0338981	0.0364415	0.0316645	6.82286	-8.37455	23.4526	23.0822	35.7807	-0.649698	45.0352	227.393	215.994	319.115	-3.60704	33.9689	14.7887	12.2999	7.6331	-15.716	-45.8212	0.0461989	0.0467231	0.021861	1.00272
SE	46.1544	37.3626	44.4763	1.4225	5.8476	0.11586	0.0537605	0.0862797	2.3648	4.89316	2.07432	5.92369	4.85313	3.17142	2.6152	0.859245	1.42146	1.21633	7.06682	5.9125	119.438	75.5442	59.7468	3.39875	10.6126	0.00410966	0.00677461	0.00789035	12.4703	20.6223	3.41064	3.77992	11.5519	10.1792	28.3396	38.4716	39.0013	109.037	10.2446	27.2838	1.47856	0.938075	0.922485	4.44692	9.10162	0.00121801	0.00325433	0.00356187	5.80384
[truncated: 26 more columns]
