# Supplementary material for: High Antioxidant Activity Facilitates Maintenance of Cell Division in Leaves of Drought Tolerant Maize Hybrids
Source: Front Plant Sci. 2017 Feb 2;8:84. doi: 10.3389/fpls.2017.00084 (PMC5288369; doi:10.3389/fpls.2017.00084)
Supplement: Supplementary file 2 [file Table2.xlsx]

## Sheet: Sheet1
Supplemental Table 2. Absolute values of concentration of stress determinants, antioxidant molecules and enzyme activities averaged along the growth zones of maize leaves in well-watered plants and plants, subjected to mild (MD) and severe drought (SD) stress.
Leaves' growth zones were divided in 10 equal segments and measurements were performed in each of the 10 segments. Three biological replicates (each consisting of 2-3 pooled plants) were measured for each line and the data are presented as averages. Data are averages between all the 10 segments of the leaf’s growth zone in each of the 3 environmental conditions +/- SE (n=10). MDA, malondialdehyde…
Parameter	Treatment	tEU1	tEU4	tAF1	tAF3	tEG1	tEG2	EU2	EU3	AF2	AF4	EG3	EG4	EG5	B73	Drought-tolerant hybrids	Non-tolerant hybrids	African hybrids	European hybrids	Egyptian hybrids
MDA (μmol/gFW)	Control	5.09781	8.13505	3.82386	7.00747	6.32057	7.04388	4.85253	6.50983	5.66727	5.04543	1.75361	5.87888	5.02084	3.47269	6.23811	4.9612	5.38601	6.1488	5.20356
	SE	0.709182	0.625171	0.164718	0.595562	0.177008	0.364234	0.332063	0.444626	0.310565	0.229559	0.065059	0.269171	0.303765	0.408176	0.631803	0.578381	0.662354	0.756111	0.922662
	MD	5.10844	5.04123	7.09456	8.72093	6.24577	8.37748	4.95385	7.45626	5.41686	5.92112	3.59878	7.7739	6.98668	5.94529	6.76473	6.01535	6.78837	5.63994	6.59652
	SE	0.367885	0.313527	0.54454	0.501941	0.506509	0.574519	0.234117	0.303925	0.274642	0.386289	0.307324	0.482079	0.322228	0.646635	0.646002	0.565809	0.733809	0.606266	0.831257
	SD	7.08811	8.07237	6.54456	8.32543	10.9948	12.1721	8.76834	10.537	8.47387	10.8429	18.9896	12.2339	16.6324	6.42083	8.86623	12.354	8.54668	8.61645	14.2046
	SE	0.512622	0.895581	0.744183	0.980338	0.611976	0.614926	0.840241	0.433703	0.41402	0.605694	1.76087	0.920686	1.91543	0.625083	0.91167	1.51066	0.882005	0.727054	1.53474
H2O2 (nmol /mg FW)	Control	65.296	70.7371	101.976	87.9603	94.0782	112.608	61.027	55.6937	93.394	70.3817	66.9019	82.6203	110.935	149.895	88.776	77.279	88.428	63.1885	93.4287
	SE	3.54261	3.46607	7.97365	7.05655	3.39905	3.99051	4.61032	4.17554	5.48881	4.11571	3.78783	2.47563	2.93385	8.69678	7.41107	7.41015	6.67145	3.19201	8.64648
	MD	69.1866	69.1671	115.341	98.3439	104.096	130.12	79.2141	82.7074	118.084	100.336	141.019	135.059	226.312	189.334	97.7091	126.105	108.026	75.0688	147.321
	SE	5.56482	2.77907	6.61926	7.6779	2.62082	3.27603	5.11787	2.34953	11.3616	6.52636	9.94688	8.36525	7.13728	8.97058	10.0511	18.9953	5.06265	3.47565	20.729
	SD	93.8483	100.42	181.893	118.918	118.488	152.002	109.04	112.882	160.641	121.6	200.57	226.881	379.606	266.294	127.595	187.317	145.763	104.047	215.509
	SE	4.85556	3.36777	12.175	8.28601	3.30665	3.13635	4.81951	4.1888	11.3895	8.1343	12.2408	13.1435	24.4372	10.2975	13.6376	36.3234	15.3602	4.28317	45.1257
FRAP (μl Trolox/gFW)	Control	9.52836	13.964	13.0659	13.0949	6.50202	6.65772	9.90094	16.4795	10.2633	10.9654	9.43454	8.07918	6.53182	14.7744	10.4688	10.2364	11.8474	12.4682	7.44105
	SE	0.4009	0.843332	0.507154	0.524784	0.257536	0.290009	0.227694	0.853499	0.273107	0.4937	0.447039	0.406997	0.312142	0.739794	1.37843	1.18162	0.726198	1.67235	0.578934
	MD	10.8657	21.4262	16.3374	16.7565	6.66983	10.5991	14.7731	18.257	14.0672	15.3869	15.399	13.4325	9.84638	23.8921	13.7758	14.4517	15.637	16.3305	11.1894
	SE	0.368852	0.640243	0.58479	0.458602	0.403676	0.545861	0.893741	0.792663	0.774984	0.483973	0.808312	0.315353	0.346928	0.842177	2.1835	0.960546	0.596565	2.27243	1.5055
	SD	37.5549	30.568	24.9878	25.6912	18.0622	21.7692	26.0621	31.4594	24.6747	31.5889	44.0183	17.5987	21.6021	23.9042	26.4389	28.1435	26.7357	31.4111	24.6101
	SE	1.7673	1.0561	1.27685	1.13165	1.07078	0.595845	0.732429	1.2488	0.924993	0.891972	1.1498	0.544997	1.05794	1.07832	2.80032	3.25584	1.63166	2.36416	4.92863
Polyphenols (mg GA/g FW)	Control	0.388655	0.393037	0.420134	0.442582	0.887211	0.788261	0.340979	0.423916	0.3445	0.442313	2.70488	0.993982	0.879328	0.395426	0.553313	0.875699	0.412382	0.386646	1.25073
	SE	0.00919509	0.00902342	0.0115967	0.0176901	0.0592674	0.0590655	0.0142221	0.0138843	0.0107001	0.0109901	0.182248	0.052142	0.0427356	0.0128618	0.0911934	0.320711	0.0232307	0.0171256	0.364995
	MD	0.391811	0.543019	0.512247	0.657918	1.02544	1.48394	0.417399	0.468926	0.63224	0.620533	4.89992	1.77526	2.40303	0.832782	0.769063	1.60247	0.605735	0.455289	2.31752
	SE	0.019524	0.0229446	0.0170099	0.0253002	0.0383441	0.040374	0.0132716	0.0171465	0.016834	0.0196653	0.467977	0.0404292	0.194186	0.0265827	0.168177	0.619885	0.0321257	0.0333512	0.683172
	SD	0.994633	1.0042	1.02247	1.19005	2.76915	2.6753	1.03374	1.08559	1.10197	0.9599	5.22508	2.30172	3.36291	0.948498	1.6093	2.15299	1.0686	1.02954	3.26683
	SE	0.0456938	0.045547	0.0428001	0.0625694	0.194213	0.0736265	0.111722	0.0376045	0.0397898	0.0357567	0.191962	0.046694	0.157831	0.0331494	0.353351	0.614196	0.0498399	0.0204527	0.518315
Flavonoids (mg QA/g FW)	Control	0.215323	0.202762	0.214685	0.271883	0.439047	0.435221	0.180583	0.255334	0.170471	0.228223	2.24653	0.489553	0.370014	0.252659	0.296487	0.562958	0.221315	0.2135	0.796073
	SE	0.0144821	0.0135124	0.00788257	0.0178488	0.0209363	0.0281143	0.0179713	0.00636044	0.0149863	0.0247099	0.111365	0.0189107	0.0187241	0.0195281	0.0455484	0.28385	0.0208844	0.0156851	0.363111
	MD	0.247344	0.255435	0.311127	0.383185	0.594498	0.796209	0.244246	0.273166	0.274566	0.334536	3.22289	0.990374	0.470236	0.517352	0.4313	0.830002	0.325853	0.255048	1.21484
	SE	0.0164027	0.0274644	0.0152388	0.0361303	0.035861	0.0500045	0.0223615	0.00671386	0.016987	0.0308079	0.169535	0.060491	0.0243217	0.0618109	0.0896878	0.410813	0.0227477	0.00648372	0.509763
	SD	0.487635	0.492177	0.527222	0.553678	1.06088	1.05252	0.664594	0.592255	0.472876	0.634208	8.22281	0.832479	1.14154	0.670274	0.695684	1.7944	0.546996	0.559165	2.46205
	SE	0.0453643	0.0507609	0.0385716	0.0566908	0.0937314	0.0602627	0.0333179	0.0669082	0.0222575	0.0564346	0.879922	0.0384243	0.0930708	0.0989412	0.114592	1.07449	0.0335849	0.0426361	1.44111
tASC (µmol/gFW)	Control	1.08778	1.07569	0.807375	0.708427	2.13769	2.22863	0.995837	0.957393	1.00116	0.915962	2.12862	1.40103	1.73166	2.03121	1.34093	1.30452	0.85823	1.02917	1.92553
	SE	0.0592282	0.0663322	0.043958	0.0693637	0.147917	0.235438	0.0631544	0.0459893	0.0506286	0.0381149	0.209059	0.0809966	0.109119	0.0853111	0.273374	0.177931	0.0637623	0.0314407	0.156654
	MD	1.24601	1.162	0.99079	0.782369	2.70594	3.14488	1.19535	1.11597	1.00903	1.09848	2.47858	2.08198	2.31277	3.04593	1.672	1.61317	0.970168	1.17983	2.54483
	SE	0.0926273	0.0743854	0.0641427	0.0477757	0.22621	0.215271	0.0492193	0.0773801	0.0484587	0.0472081	0.0993575	0.110742	0.138419	0.0809519	0.405605	0.244454	0.0668757	0.0274109	0.181451
	SD	1.59213	0.767481	1.15827	0.94304	6.48921	4.99213	1.18701	1.20849	1.16267	1.39624	3.85943	3.22232	4.35027	3.93669	2.65704	2.34092	1.16506	1.18878	4.58267
	SE	0.087515	0.0429534	0.05408	0.0808855	0.446643	0.217138	0.0519298	0.0353482	0.047046	0.111842	0.284412	0.165911	0.389937	0.217327	1.00045	0.534852	0.092552	0.168469	0.55813
ASC (µmol/gFW)	Control	0.0650313	0.209936	0.0153488	0.289971	1.25706	1.34595	0.235941	0.287168	0.142942	0.274603	1.10284	0.802033	1.08213	0.632221	0.530549	0.561093	0.180716	0.199519	1.118
	SE	0.0187221	0.0519094	0.00714639	0.0550567	0.141148	0.199198	0.0427113	0.0516276	0.0413479	0.047283	0.145405	0.0770677	0.134706	0.0530726	0.247353	0.158917	0.0642421	0.0476133	0.0929112
	MD	0.106748	0.272812	0.227569	0.376615	1.12312	1.40555	0.425833	0.448856	0.0706116	0.270044	0.798663	0.454837	0.964352	0.944361	0.585403	0.490457	0.23621	0.313562	0.949305
	SE	0.0444788	0.0697561	0.0749576	0.0515191	0.162378	0.170657	0.0768721	0.0729099	0.0221217	0.0620354	0.127229	0.0878004	0.145658	0.0567028	0.220623	0.1146	0.0634795	0.0792369	0.159027
	SD	0.0153382	0.0959586	5.34394e-05	0.370824	3.06316	1.55906	0.238626	0.492933	8.39254e-05	0.062271	1.11005	0.782732	1.91873	1.32059	0.850733	0.657918	0.108308	0.210714	1.68675
	SE	0.00946884	0.023716	2.46044e-05	0.0682606	0.395029	0.251921	0.0627635	0.0893838	3.89811e-05	0.0353963	0.287473	0.172926	0.412931	0.0574383	0.503922	0.258209	0.088725	0.104788	0.394617
tGSH (µmol/gFW)	Control	0.233366	0.373917	0.146515	0.257574	0.730692	0.983614	0.321165	0.432346	0.359694	0.426685	0.729971	0.508092	0.694281	0.44636	0.45428	0.496033	0.297617	0.340198	0.72933
	SE	0.0164883	0.0289331	0.0148053	0.026427	0.0630626	0.117517	0.0222594	0.0223644	0.0279301	0.0167493	0.0815653	0.0381871	0.0411805	0.0410495	0.134817	0.0601995	0.0612016	0.042233	0.0757751
	MD	0.237771	0.365056	0.231307	0.295334	0.790496	1.01642	0.373999	0.405785	0.27649	0.461418	0.843417	0.767551	0.937622	0.537841	0.489397	0.580898	0.316137	0.345653	0.8711
	SE	0.0203391	0.0338112	0.0193346	0.0422164	0.0606357	0.0409128	0.0209452	0.0387452	0.0191236	0.0513209	0.0497096	0.0495232	0.0747385	0.0406761	0.13558	0.0989731	0.0502555	0.0370072	0.0466517
	SD	0.209754	0.427769	0.116998	0.398671	2.34982	2.06429	0.361868	0.501224	0.230351	0.600826	1.19015	0.96675	1.65661	0.606027	0.927883	0.786826	0.336712	0.375154	1.64552
	SE	0.0236554	0.0449416	0.018411	0.0473195	0.105456	0.0533949	0.0307471	0.0260425	0.0427799	0.0766551	0.120626	0.0704974	0.17797	0.0377442	0.408931	0.192601	0.105349	0.0620455	0.258806
GSH (µmol/gFW)	Control	0.146184	0.257051	0.0587446	0.182794	0.628916	0.923865	0.227123	0.331495	0.256641	0.291413	0.658965	0.478627	0.630504	0.278194	0.366259	0.410681	0.197398	0.240463	0.664175
	SE	0.0120415	0.0199905	0.00902517	0.027961	0.055262	0.11455	0.0191423	0.0195899	0.0188144	0.0107677	0.0617387	0.0385875	0.0362594	0.0202076	0.137659	0.0677004	0.0514673	0.0383281	0.072205
	MD	0.0978243	0.242645	0.129938	0.192633	0.725662	0.910356	0.262255	0.322188	0.163929	0.332219	0.728773	0.591202	0.793207	0.319001	0.383177	0.456253	0.20468	0.231228	0.74984
	SE	0.0251035	0.0238324	0.0193922	0.0362796	0.0594919	0.0333581	0.0317736	0.0285346	0.0200272	0.046332	0.0335816	0.0336647	0.0719103	0.0261427	0.141047	0.0928982	0.044402	0.0475774	0.0518847
	SD	0.0709708	0.282317	0.058216	0.305254	1.89076	1.63747	0.251964	0.405722	0.046859	0.329874	1.0945	0.865863	1.48143	0.387672	0.707498	0.639459	0.185051	0.252743	1.39401
	SE	0.0180189	0.0332825	0.0130611	0.0336818	0.0790338	0.0513776	0.0305939	0.0278139	0.0176614	0.0797106	0.115031	0.0648372	0.145592	0.0272541	0.338343	0.196338	0.0767065	0.0691128	0.184706
SOD (Unit /mg protein.min)	Control	52.7247	47.2736	71.2776	47.7162	49.3324	25.8595	66.8118	50.9053	67.8455	56.7166	15.8214	36.3504	34.5262	28.9499	49.0307	46.9968	60.889	54.4289	32.378
	SE	1.40577	0.570027	0.226409	0.819265	3.27097	1.9065	0.516268	1.22891	0.812922	1.45001	1.28326	1.75296	2.60663	0.569049	5.91716	7.20089	5.37935	4.28032	5.58774
	MD	59.3362	50.9189	71.2486	59.1169	42.8425	25.1428	67.0371	52.7654	67.3178	59.9626	19.2738	33.5655	34.5985	31.001	51.4343	47.7887	64.4115	57.5144	31.0846
	SE	0.88512	1.9611	0.321907	0.259036	3.78496	2.16877	0.69727	0.346682	0.893901	0.231546	1.48875	2.9271	4.24813	0.512117	6.53043	7.09501	2.92999	3.6521	4.07155
	SD	63.5342	53.8302	69.9199	61.5121	57.8564	31.7929	67.7002	48.6772	68.8066	57.5488	23.4969	16.3646	14.4901	35.4532	56.4076	42.4406	64.4468	58.4354	28.8002
	SE	0.390734	0.342853	0.602215	0.472688	5.97771	1.26818	0.751345	2.03891	0.557539	1.81566	3.59065	1.05974	2.52857	0.783893	5.39769	9.02433	2.96026	4.36143	7.87645
CAT (µmol H2O2/mg protein.min)	Control	25.0658	24.6826	29.845	21.361	26.1064	29.1257	23.6219	26.805	26.3566	24.1388	8.44588	13.2566	12.1321	2.79282	26.0311	19.251	25.4253	25.0438	17.8134
	SE	2.63872	2.27519	3.36777	3.22551	6.01312	3.66193	2.60531	3.25403	2.11217	2.86301	0.506299	0.58401	1.30993	0.19849	1.27395	2.90283	1.79292	0.66172	4.10813
	MD	24.7234	25.5893	31.367	26.3885	26.4941	21.7081	22.4431	27.7754	25.653	22.1843	9.34898	13.2428	13.6871	3.39753	26.0451	19.1907	26.3982	25.1328	16.8962
	SE	2.12985	2.03478	1.36809	3.3524	5.50496	4.70884	2.11096	2.56579	1.51534	1.92494	0.576148	1.08234	1.78684	0.290916	1.28331	2.66157	1.89301	1.1028	3.12954
	SD	26.7805	27.6011	32.4931	28.8997	24.3925	22.6467	25.3709	31.4912	25.8959	24.5042	10.3937	8.69816	9.54555	5.43423	27.1356	19.4142	27.9482	27.8109	15.1353
	SE	1.41432	1.29582	2.10699	1.66368	6.32943	4.79961	1.71357	1.66081	1.85325	1.41749	1.60037	0.686762	0.553922	0.198917	1.41223	3.59513	1.77094	1.31034	3.44443
POX (µmol oxidized pyrogallol/mg protein.min)	Control	0.431495	0.973948	0.738929	0.821957	0.363732	0.508761	0.613983	0.638888	0.627483	0.81843	0.419858	0.333146	0.482023	0.402878	0.639804	0.561973	0.7517	0.664578	0.421504
	SE	0.0547165	0.14468	0.108677	0.120073	0.0709881	0.0701581	0.0951107	0.127321	0.0679831	0.15003	0.0506932	0.0163394	0.0242225	0.0382959	0.0985627	0.0612631	0.0456271	0.113011	0.0334843
	MD	0.46295	1.09938	0.792759	0.946344	0.399871	0.518141	0.789173	0.672922	0.682874	0.892586	0.325409	0.403502	0.400088	0.514369	0.703242	0.595222	0.828641	0.756107	0.409402
	SE	0.0419007	0.144089	0.0634768	0.158814	0.0777401	0.101288	0.105614	0.095924	0.0797301	0.0922312	0.0352616	0.0297366	0.0276634	0.0607198	0.11663	0.082721	0.0580794	0.132851	0.0308963
	SD	0.61473	1.44542	1.0982	1.4065	0.403073	0.590745	0.933039	0.886192	0.835978	1.16066	0.406233	0.250463	0.3165	0.573328	0.926444	0.684152	1.12533	0.969846	0.393403
	SE	0.0533492	0.14476	0.161767	0.223264	0.0677317	0.11848	0.0852984	0.103488	0.0916062	0.159972	0.0407978	0.0257655	0.0382864	0.119645	0.183763	0.13393	0.117176	0.173358	0.0572485
APX (µmol ASC/mg protein.min)	Control	0.282702	0.257053	0.289549	0.23276	0.204754	0.198336	0.266546	0.277331	0.257856	0.268293	0.163529	0.184857	0.239568	0.13675	0.244192	0.236854	0.262114	0.270908	0.198209
	SE	0.0371569	0.0319167	0.0305576	0.0398694	0.046663	0.0214264	0.0369874	0.0429894	0.0237534	0.0409255	0.0158003	0.00968014	0.0144423	0.0101155	0.0158056	0.0169291	0.0117992	0.00571049	0.0125188
	MD	0.298877	0.286649	0.301128	0.296641	0.202416	0.223521	0.28016	0.284083	0.260349	0.276566	0.162732	0.204037	0.238329	0.148315	0.268205	0.243751	0.283671	0.287442	0.206207
	SE	0.0255268	0.0255802	0.0108234	0.0368775	0.0330219	0.0251123	0.0338394	0.0321658	0.0231048	0.0307055	0.0143471	0.00947649	0.0240835	0.0181921	0.0177936	0.0172345	0.00943115	0.00403821	0.0127294
	SD	0.352306	0.371895	0.31158	0.380248	0.368023	0.294045	0.351843	0.347638	0.289222	0.329274	0.165526	0.112841	0.127054	0.168013	0.34635	0.2462	0.327581	0.355921	0.213498
	SE	0.0236531	0.0202135	0.0128531	0.0188382	0.0667413	0.0329626	0.0319264	0.0197102	0.0248744	0.0282133	0.012751	0.0113893	0.00997053	0.0248735	0.0144356	0.0404413	0.0193738	0.00542735	0.0501356
DHAR (nmol ASC/mg protein.min)	Control	8.3081	5.99452	5.62412	5.88097	5.39771	3.69418	4.42204	5.33201	4.76442	5.52581	2.74162	3.991	3.90401	3.76218	5.8166	4.38299	5.44883	6.01417	3.9457
	SE	0.256292	0.352746	0.185359	0.435289	0.174563	0.256403	0.249875	0.32337	0.494475	0.292379	0.212643	0.418215	0.527225	0.24625	0.604442	0.359592	0.240108	0.829794	0.425746
	MD	8.5063	4.73693	6.04019	4.31301	4.46038	7.31258	4.61222	4.49541	5.68355	5.11245	3.23251	3.99183	5.1078	3.99213	5.8949	4.60511	5.2873	5.58772	4.82102
	SE	0.242236	0.393725	0.245687	0.597821	0.526085	0.48379	0.347715	0.380562	0.341948	0.272717	0.210306	0.270686	0.509052	0.246742	0.701224	0.306492	0.376793	0.97411	0.693941
	SD	10.1696	7.51462	8.18407	8.13887	11.3601	10.9798	7.35476	6.22663	7.30749	8.20182	3.82069	2.96643	3.3958	5.86998	9.39117	5.61052	7.95806	7.8164	6.50456
	SE	0.435757	0.440293	0.264214	0.883145	1.31253	0.59937	0.317259	0.544121	0.284115	0.890866	0.481635	0.442203	0.346989	0.244141	0.672136	0.818189	0.217261	0.835118	1.91036
MDAR (µmol NADH/mg protein.min)	Control	0.0128812	0.0116824	0.00545949	0.00651292	0.0176802	0.0338808	0.0162724	0.0134449	0.0046066	0.00477397	0.0115007	0.0156717	0.0146679	0.0109338	0.0146828	0.0115626	0.00533824	0.0135702	0.0186803
	SE	0.00187242	0.00131202	0.000739999	0.00058628	0.00099764	0.00285821	0.00212887	0.00153414	0.000608981	0.00055388	0.00068569	0.00120173	0.00231677	0.000446072	0.00424897	0.0018691	0.000432848	0.000972801	0.00392908
	MD	0.0169202	0.012256	0.0103411	0.00606587	0.0122606	0.0285336	0.0179484	0.0104661	0.00805765	0.00457462	0.0123647	0.0165774	0.0201318	0.0119154	0.0143962	0.0128744	0.00725981	0.0143977	0.0179736
	SE	0.00164161	0.00125249	0.00115368	0.000557664	0.00163308	0.00198269	0.00206713	0.00119095	0.000910244	0.000794827	0.000904341	0.00130079	0.002716	0.00114573	0.00316869	0.00212846	0.00125055	0.00180312	0.00301844
	SD	0.0221879	0.0134037	0.0199478	0.0112678	0.0169	0.0542939	0.0266012	0.0167433	0.0151492	0.00986795	0.0164552	0.0118703	0.0134325	0.0125242	0.0230002	0.0157314	0.0140582	0.019734	0.0225904
	SE	0.0018905	0.00176725	0.00268562	0.00201293	0.00196218	0.0193172	0.00242975	0.000851478	0.00157409	0.00126157	0.00254075	0.00127959	0.00118737	0.00184499	0.00647103	0.00203898	0.00225873	0.0029183	0.00798099
GR (µmol NADPH/mg protein.min)	Control	0.00646306	0.00661819	0.00858754	0.0125956	0.00582324	0.00482512	0.00497338	0.00368034	0.00650292	0.00580151	0.00279704	0.00277295	0.00394158	0.00710173	0.00748546	0.00435282	0.00837191	0.00543374	0.00403199
	SE	0.000705974	0.000821963	0.00172113	0.00083346	0.000720757	0.000368819	0.000621605	0.000529134	0.000534845	0.000815433	0.000281348	0.000106584	0.000225735	0.000369589	0.00113968	0.00054869	0.00152715	0.000692145	0.000589749
	MD	0.00631964	0.00676479	0.0111854	0.0162335	0.00712909	0.0044093	0.00599719	0.00444447	0.00755906	0.00659499	0.00254417	0.00368753	0.00497494	0.00830416	0.00867361	0.00511462	0.0103932	0.00588152	0.004549
	SE	0.000591527	0.000495113	0.000973636	0.00157581	0.000569426	0.000443903	0.000644933	0.000423246	0.000746961	0.000577865	0.000193736	0.000166934	0.000433808	0.00111231	0.00176272	0.00065571	0.00218318	0.0005042	0.00076221
	SD	0.017384	0.0142563	0.0186725	0.0299278	0.0147351	0.00823796	0.0102199	0.00763239	0.0125092	0.00958137	0.00331942	0.00228564	0.00547841	0.0103427	0.0172023	0.00728949	0.0176727	0.0123732	0.00681131
	SE	0.0018065	0.00118165	0.00176723	0.0031222	0.00174988	0.000952642	0.000585511	0.000630325	0.000522964	0.000437494	0.00029712	0.000277385	0.00221962	0.00146904	0.00293972	0.00142498	0.00450295	0.00215572	0.00222793
GPX (µmol NADPH/mg protein.min)	Control	0.029814	0.155877	0.0754487	0.05914	0.0169433	0.0135476	0.16155	0.0575616	0.0757098	0.00366126	0.0238871	0.0333639	0.0392253	0.0131461	0.0584618	0.0564227	0.05349	0.101201	0.0253935
	SE	0.00119302	0.0118922	0.00201963	0.000914526	0.00329614	0.00130639	0.0113683	0.00106601	0.00281914	0.000231432	0.00147144	0.00112613	0.00379288	0.0003383	0.0218636	0.0195757	0.0170556	0.0337045	0.00484172
	MD	0.0266675	0.146904	0.0807225	0.0565466	0.0276587	0.0284563	0.169391	0.0540833	0.0635771	0.00337215	0.0265066	0.038098	0.0429973	0.0166679	0.0611594	0.0568608	0.0510546	0.0992616	0.0327434
	SE	0.000683432	0.00489709	0.00178945	0.000882833	0.00537884	0.00280845	0.0129659	0.00142207	0.00182532	0.000241315	0.00179917	0.00246799	0.00512329	0.000364464	0.019268	0.0201439	0.0166853	0.0347599	0.00329353
	SD	0.0276205	0.138057	0.097963	0.0660215	0.0487846	0.0494141	0.18492	0.0551857	0.0535773	0.00498565	0.0280552	0.0525312	0.0214758	0.0200653	0.0713101	0.0572473	0.0556369	0.101446	0.0400522
	SE	0.000413342	0.007342	0.00513551	0.00320254	0.0102145	0.00723443	0.0119567	0.00162895	0.00313936	0.000363289	0.00175262	0.00518413	0.00124253	0.000419583	0.0164206	0.0224687	0.0192984	0.0363989	0.0063586
